# Supplementary material for: Metabolic Dysfunction at the Core: Revisiting the Overlap of Cardiovascular, Renal, Hepatic, and Endocrine Disorders
Source: Life (Basel). 2026 Jan 20;16(1):172. doi: 10.3390/life16010172 (PMC12842696; doi:10.3390/life16010172)
Supplement: Supplementary file 1 [file life-16-00172-s001.zip]

Archive with 1 entries (1 files):
- Supplementary_Table_S1_Characteristics_of_Incuded_Studies.pdf
